# Supplementary material for: Detailed Evolutionary Analyses of the F Gene in the Respiratory Syncytial Virus Subgroup A
Source: Viruses. 2021 Dec 15;13(12):2525. doi: 10.3390/v13122525 (PMC8706373; doi:10.3390/v13122525)
Supplement: Supplementary file 1 [file viruses-13-02525-s001.zip]

Archive with 1 entries (1 files):
- viruses-1476447 - supplementary.pdf
